# Supplementary material for: Standardized surgical technique for single-port totally extraperitoneal inguinal hernia repair using the glove method with an intraumbilical incision
Source: PLoS One. 2025 Nov 4;20(11):e0334049. doi: 10.1371/journal.pone.0334049 (PMC12585077; doi:10.1371/journal.pone.0334049)
Supplement: S1 File — (XLSX) [file pone.0334049.s001.xlsx]

## Sheet: data
Sex	Height	Weight	BMI	High blood pressure	cardiovascular disease	Diabetes mellitus type 2	Collagen	post lower surgery	Site of hernia	Type of hernia	Peritoneal injury	Complication	Postoperative stay	operative time
Male	1.6	55	21.4844	Yes	Yes	No	No	Yes	left	Indirect	No	No	2	80
Male	1.66	68.8	24.9673	Yes	No	Yes	No	No	left	Indirect	No	seroma	2	77
Female	1.58	57.4	22.9931	No	No	No	No	No	right	Direct	No	No	2	84
Female	1.51	64.4	28.2444	No	Yes	No	No	No	right	Indirect	No	hematoma	2	66
Male	1.67	59.8	21.4421	Yes	No	No	No	Yes	left	Indirect	No	No	2	72
Male	1.68	67.35	23.8627	No	No	No	No	No	left	Direct + Indirect	No	No	2	78
Male	1.66	73.7	26.7455	No	No	No	No	Yes	left	Indirect	No	No	2	63
Female	1.49	46.1	20.7648	No	No	No	No	No	left	Indirect	No	No	2	73
Male	1.64	53	19.7055	No	No	No	No	No	left	Indirect	No	No	2	62
Male	1.75	66	21.551	No	Yes	No	No	No	right	Direct	No	No	2	80
Female	1.54	61.2	25.8054	No	No	No	No	No	right	Femoral	No	No	2	65
Male	1.66	75.3	27.3262	Yes	Yes	Yes	No	No	right	Direct	No	No	2	76
Male	1.72	63.3	21.3967	No	No	No	No	No	right	Indirect	No	No	2	86
Male	1.56	50.3	20.669	No	No	No	No	Yes	right	Direct	No	No	2	77
Female	1.47	38.4	17.7704	No	No	No	No	No	right	Direct	No	No	2	76
Male	1.69	70	24.5089	No	No	No	Yes	No	right	Indirect	Yes	No	2	67
Male	1.61	53.7	20.7168	Yes	Yes	No	No	Yes	right	Direct + Femoral	No	No	2	70
Male	1.62	63.85	24.3294	Yes	Yes	Yes	Yes	No	left	Indirect	No	No	2	62
Male	1.61	55.1	21.2569	No	No	No	No	No	right	Indirect	No	No	2	57
Male	1.595	51.7	20.3221	Yes	Yes	Yes	No	No	right	Direct	No	No	2	60
Male	1.64	61.7	22.9402	No	No	No	No	No	right	Indirect	No	No	2	52
Male	1.62	55.2	21.0334	Yes	No	No	No	No	left	Indirect	No	No	2	62
Male	1.63	69.4	26.1207	No	No	No	No	No	right	Direct	No	No	2	52
Female	1.51	42	18.4202	Yes	No	Yes	Yes	No	right	Indirect	No	No	2	60
Female	1.61	63.5	24.4975	No	No	No	No	No	left	Indirect	No	No	1	65
