# Supplementary material for: Standardized surgical technique for single-port totally extraperitoneal inguinal hernia repair using the glove method with an intraumbilical incision
Source: PLoS One. 2025 Nov 4;20(11):e0334049. doi: 10.1371/journal.pone.0334049 (PMC12585077; doi:10.1371/journal.pone.0334049)
Supplement: S2 File — (XLSX) [file pone.0334049.s002.xlsx]

## Sheet: Sheet1
case	operative time
1	123
2	116
3	142
4	105
5	140
6	110
7	100
8	120
9	105
10	130
11	103
12	120
13	100
14	104
15	110
16	130
17	105
18	115
19	109
20	98
21	100
22	95
23	84
24	115
25	100
26	88
27	78
28	100
29	80
30	89
31	90
32	84
33	88
34	90
35	80
36	74
37	72
38	65
39	70
40	68
41	80
42	77
43	84
44	66
45	72
46	78
47	63
48	73
49	62
50	80
51	65
52	76
53	86
54	77
55	76
56	67
57	70
58	62
59	57
60	60
61	52
62	62
63	52
64	60
65	65
